# Supplementary material for: The Prevalence and Correlates of Disability in Singapore: Results from a Nationwide Cross-Sectional Survey
Source: Int J Environ Res Public Health. 2021 Dec 11;18(24):13090. doi: 10.3390/ijerph182413090 (PMC8701250; doi:10.3390/ijerph182413090)
Supplement: Supplementary file 1 [file ijerph-18-13090-s001.zip]

Archive with 1 entries (1 files):
- ijerph-1481060-supplementary.pdf
